# Supplementary material for: Prevalence, diagnosis, and manifestations of brucellosis: A systematic review and meta-analysis
Source: Front Vet Sci. 2022 Dec 22;9:976215. doi: 10.3389/fvets.2022.976215 (PMC9813401; doi:10.3389/fvets.2022.976215)
Supplement: Supplementary file 1 [file Table_1.xlsx]

## Sheet: Sheet1
id	author	enrollmenttime	yearofpublication	place	samplesize	gender	meanage	numberofpostivecase	label	pre	sepre	QS
1	Ahmad et al.	2013-2014	2014	Pakistan	1250	total		455	Ahmad et al. (2014); Pakistan	36.4	2.82786	6
2	Esmaelili et al.	2017-2019	2019	Iran	289	total	38	92	Esmaelili et al. (2019); Iran	31.8339	5.87727	10
3	Abdelbaset et al.	2017	2018	Egypt	53	total	26.5	5	Abdelbaset et al. (2018); Egypt	9.43396	13.6717	9
4	Rezaee et al.	2010-2011	2012	Iran	1541	total	37.5	222	Rezaee et al. (2012); Iran	14.4062	2.547	7
5	Rahman et al.	2007-2008	2012	Bangladesh	500	total		22	Rahman et al. (2012); Bangladesh	4.4	4.4699	7
6	Bamaiyi et al.	2010-2011	2017	Malaysia	446	total	40.62	6	Bamaiyi et al. (2017); Malaysia	1.34529	4.73248	7
7	Beheshti et al.		2010	Iran	185	total		11	Beheshti et al. (2010); Iran	5.94595	7.34223	7
8	Alim et al.	2011	2015	Turkey	1430	total		114	Alim et al. (2015); Turkey	7.97203	2.64397	8
9	Khan et al.	20141-2015	2017	Pakistan	197	total		6	Khan et al. (2017); Pakistan	3.04569	7.11568	10
10	Khalili et al.	2011	2012	Iran	75	total		44	Khalili et al. (2012); Iran	58.6667	11.5087	6
11	Ebrahimpour et al.	2010	2012	Iran	625	total		377	Ebrahimpour et al. (2012); Iran	60.32	3.9984	8
12	Ali et al.	2011	2013	Pakistan	262	total	33.3	18	Ali et al. (2013); Pakistan	6.87023	6.17213	6
13	Sofian et al.	2012	2013	Iran	163	total		15	Sofian et al. (2013); Iran	9.20246	7.82062	6
14	Arvas et al.	2010	2013	Turkey	2913	total		525	Arvas et al. (2013); Turkey	18.0227	1.85265	6
15	Shakurnia et al.	2011	2014	Iran	1450	total		5	Shakurnia et al. (2014); Iran	0.344828	2.62568	7
16	Workalemahu et al.	2014	2017	Ethiopia	254	total		27	Workalemahu et al. (2017); Ethiopia	10.6299	6.26839	7
17	Ntirandekura et al.	2017-2018	2020	Tanzania	28	total		9	Ntirandekura et al. (2020); Tanzania	32.1429	18.7317	9
18	Ali et al.	2016	2018	Pakistan	250	total		40	Ali et al. (2018); Pakistan	16	6.31824	10
19	Alshehabat et al.		2019	Jordan	185	total		0	Alshehabat et al. (2019); Jordan	0	7.34223	6
20	Yousaf et al.	2014-2015	2021	Pakistan	218	total		37	Yousaf et al. (2021); Pakistan	16.9725	6.7651	8
21	Migisha et al.	2017	2018	Uganda	235	total		45	Migisha et al. (2018); Uganda	19.1489	6.51635	7
23	Mohseni et al.	2015	2017	Iran	100	total		50	Mohseni et al. (2017); Iran	50	9.97509	7
24	Salmanzadeh et al.	2020	2021	Iran	100	total	40.12	17	Salmanzadeh et al. (2021); Iran	17	9.97509	8
25	Paronyan et al.	2010-2012	2016	Armenia	600	total	35.5	50	Paronyan et al. (2016); Armenia	8.33333	4.08078	8
26	Parizadeh et al.	2005-2006	2009	Iran	908	total		275	Parizadeh et al. (2009); Iran	30.2863	3.3177	6
28	Saddique et al.	2014-2015	2019	Pakistan	446	total	36.55	45	Saddique et al. (2019); Pakistan	10.0897	4.73248	8
29	Akbarian et al.	2012-2013	2015	Afghanistan	1017	total		53	Akbarian et al. (2015); Afghanistan	5.21141	3.13496	10
30	Honarvar et al.	2015	2017	Iran	536	total	35.5	54	Honarvar et al. (2017); Iran	10.0746	4.31733	6
31	Mukhtar et al.		2010	Pakistan	360	total	34.36	78	Mukhtar et al. (2010); Pakistan	21.6667	5.26681	8
32	Mendoza-Núñez et al.	2005-2006	2008	Peru	206	total		14	Mendoza-Núñez et al. (2008); Peru	6.79612	6.95889	6
33	Mangalgi et al.	2008-2012	2016	India	2337	total		222	Mangalgi et al. (2016); India	9.49936	2.06835	6
34	Sümer et al.	2002	2003	Turkey	750	total	68.7	24	Sümer et al. (2003); Turkey	3.2	3.65027	6
35	Zadsar et al.		2019	Iran	14706	total	33.5	11	Zadsar et al. (2019); Iran	0.0747994	0.824604	7
36	Mantur et al.	1988-2001	2004	India	5726	total	10.12	93	Mantur et al. (2004); India	1.62417	1.32146	7
37	Dutta et al.	2013-2015	2017	India	236	total	13.72	29	Dutta et al. (2017); India	12.2881	6.50256	9
38	Keramat et al.	2016	2019	Iran	2367	total	34.57	238	Keramat et al. (2019); Iran	10.0549	2.0552	7
39	Hajia et al.	2009-2010	2013	Iran	267	total	37.05	110	Hajia et al. (2013); Iran	41.1985	6.11418	9
40	Kazemi et al.		2008	Iran	104	total	34.97	84	Kazemi et al. (2008); Iran	80.7692	9.78232	10
41	Pourakbari et al.	2011-2016	2019	Iran	8018	total	7.02	43	Pourakbari et al. (2019); Iran	0.536293	1.11674	6
42	Etemadi et al.	2017-2018	2020	Iran	297	total	41.4	141	Etemadi et al. (2020); Iran	47.4748	5.79771	8
43	Sabour et al.	2018-2019	2020	Iran	173	total	34.8	60	Sabour et al. (2020); Iran	34.6821	7.5919	7
44	Guzmán-Bracho et al.	2014-2016	2020	Mexico	558	total		222	Guzmán-Bracho et al. (2020); Mexico	39.785	4.23144	7
45	Sanodze et al.	2009-2011	2015	Georgia	141	total	35	27	Sanodze et al. (2015); Georgia	19.1489	8.40663
